# Supplementary material for: Mapping Variability of Mycotoxins in Individual Oat Kernels from Batch Samples: Implications for Sampling and Food Safety
Source: Toxins (Basel). 2025 Jan 11;17(1):34. doi: 10.3390/toxins17010034 (PMC11768576; doi:10.3390/toxins17010034)
Supplement: Supplementary file 1 [file toxins-17-00034-s001.zip]

Archive with 1 entries (1 files):
- toxins-3390293-supplementary.pdf
